# Supplementary material for: Exploring the Roles of Key Mediators IKBKE and HSPA1A in Alzheimer’s Disease and Hepatocellular Carcinoma through Bioinformatics Analysis
Source: Int J Mol Sci. 2024 Jun 25;25(13):6934. doi: 10.3390/ijms25136934 (PMC11241202; doi:10.3390/ijms25136934)
Supplement: Supplementary file 1 [file ijms-25-06934-s001.zip]

Archive with 1 entries (1 files):
- ijms-3021394-supplementary.pdf
